# Supplementary material for: Harnessing Molecular Phylogeny and Chemometrics for Taxonomic Validation of Korean Aromatic Plants: Integrating Genomics with Practical Applications
Source: Plants (Basel). 2025 Aug 1;14(15):2364. doi: 10.3390/plants14152364 (PMC12348784; doi:10.3390/plants14152364)
Supplement: Supplementary file 1 [file plants-14-02364-s001.zip]

Archive with 1 entries (1 files):
- plants-3758307-supplementary.pdf
